# Supplementary material for: Sulfatase-2 Regulates Liver Fibrosis through the TGF-β Signaling Pathway
Source: Cancers (Basel). 2021 Oct 21;13(21):5279. doi: 10.3390/cancers13215279 (PMC8582359; doi:10.3390/cancers13215279)
Supplement: Supplementary file 1 [file cancers-13-05279-s001.zip]

Archive with 1 entries (1 files):
- cancers-1337354-Supplementary.pdf
